# Supplementary material for: Ternary Copper Tungsten Sulfide (Cu2WS4) Nanoparticles Obtained through a Solvothermal Approach: A Bi-Functional Electrocatalyst for the Hydrogen Evolution Reaction (HER) and Oxygen Evolution Reaction (OER)
Source: Materials (Basel). 2022 Dec 28;16(1):299. doi: 10.3390/ma16010299 (PMC9822453; doi:10.3390/ma16010299)
Supplement: Supplementary file 1 [file materials-16-00299-s001.zip]

Archive with 1 entries (1 files):
- materials-2074379-supplementary.pdf
